# Supplementary material for: Intrapleural use of urokinase and DNase in pleural infections managed with repeated thoracentesis: A comparative cohort study
Source: PLoS One. 2021 Sep 21;16(9):e0257339. doi: 10.1371/journal.pone.0257339 (PMC8454966; doi:10.1371/journal.pone.0257339)
Supplement: S1 Data — (XLSX) [file pone.0257339.s003.xlsx]

## Sheet: DATA
Number	Urokinase only	Urokinase + DNase	age (RAPID-Score)	urea (RAPID-score)	albumine (RAPID-score)	nosocomial infection (RAPID-score)	non-purulent pleural fluid (RAPID-score)	RAPID score	Rapid risk	smoking status	COPD	Chronic heart failure	Diabetes mellitus	Immunodepression	Alcoholism	Malignancy	Renal impairment	Chronic liver disease	Delay symptoms-admission, days	Dyspnea (NYHA)	Respiratory failure	severe sepsis	Community-acquired infection	Urea	Albumine	Protein (g/L) on pleural fluid	LDH on pleural fluid	pH (pleural fluid)	Glucose level in pleural fluid	direct Gram staining	Culture +	mileri group	Pneumococcus pneumoniae	other streptococci	S. aureus	Enterobacteria	strict anaerobic bacteria	P. aeruginosa	Abundance of pleural effusion at first chest radiography	pleural ultrasonography	Loculations	Duration of IV antibiotics, days	Total duration of antibiotics, days	Duration of management with RTT, days	Number of thoracentesis	Total volume of pleural fluid retrieved, mL	Blank thoracentesis	RTT-induced pneumothorax	Hemothorax
1	0	1	1	2	0	0	1	4	Medium	1	0	0	0	1	0	0	0	0	10	0	0	0	1	10.3	32.7	53	247	8	3.1	0	0	0	1	0	0	0	0	0	3	1	1	13	45	10	8	3100	0	0	0
2	0	1	1	2	1	0	0	4	Medium	1		0	0	1	0	1	0	1	4	4	0	1	1	13.8	22.4	35	4130	8	1.2	0	0	0	0	0	0	0	0	0	3	0	1	25	53	2	2	130	0	0	0
3	0	1	0	0	0	0	0	0	Low	1	0	0	0	0	0	0	0	0	6	3	0	0	1	3.7		42.7	33599			1	1	1	0	0	0	0	0	0	3	1	1	23	44	8	6	900	0	0	0
4	0	1	1	0	1	1	0	3	Medium	0	0	0	0	0	0	0	0	0	2	4	1	1	0	2.7	19.9	41.9	515	8	0	0	1	1	0	0	0	0	1	0	4	1	1	46	112	22	11	4050	1	0	0
5	0	1	1	2	1	0	0	4	Medium	0	0	0	0	0	0	0	0	0	8	4	1	1	1	16.7	20.9	38.6	13084	7.7	0.4	0	0	0	1	0	0	0	0	0	3	1	1	20	47	7	5	1335	0	0	0
6	0	1	2	2	0	1	0	5	High	0	0	0	0	1	0	0	0	0	8	2	1	0	0	11.1		51.3	6405	7	0	1	1	0	0	1	0	1	1	1	3	1	1	5	5	1	1	250	0	0	0
7	0	1	1	2	0	1	1	5	High	1	0	1	1	0	1	1	1	1	0	4	1	0	0	14.6	28.5	44.4	1231		0.2	1	1	0	0	0	0	0	0	0	5	1	1	15	42	10	8	4200	1	0	0
8	0	1	1	0	1	0	0	2	Low	1	0	0	0	0	0	0	0	0	4	4	0	0	1	4	21.9	39.8	1739	8		0	0	0	0	0	0	0	0	0	3	1	1	10	45	6	5	2350	0	0	0
9	0	1	1	1	1	1	0	4	Medium	0	0	1	0	1	0	0	0	1	0	4	1	1	0	6.9	16.7	35.9	1723	6.5	0	1	1	0	0	0	0	1	0	0	5	0	0			6	5	3400	0	0	0
10	0	1	2	0	0	0	0	2	Low	0	0	0	0	0	0	0	0	0	5	4	1	0	1	4.9	27	45.7	3711			0	1	1	0	1	0	0	0	0	3	0		19	59	11	9	3750	1	0	0
11	0	1	1	1	1	0	0	3	Medium	1	0	0	0	0	0	0	0	0	21	4	0	0	1	5.6	20.8		25122	7		1	1	1	0	0	0	0	0	0	5	1	1	14	46	5	5	3000	0	1	0
12	0	1	0	0	1	0	0	1	Low	1		0	0	0	1	0	0	0	15	2	0	0	1	3.5	25.6	24	14821	6.5		1	1	0	0	0	0	0	0	0	4	1	1	13	45	9	8	4150	1	0	0
13	0	1	1	0	0	0	0	1	Low	0	0	0	1	0	0	0	0	0	7	4	1	0	1	3.7		35.9	9558	8		0	0	0	1	0	0	0	0	0	3	1	1	10	49	9	6	1970	1	0	0
14	0	1	1	1	0	0	0	2	Low	1	0	0	0	1	1	1	0	0		0	0	0	1	5.1	30.4					1	1	0	0	0	0	0	1	0	2	1	0	7	42	7	6	370	1	0	0
15	0	1	1	0	0	0	1	2	Low	0	0	0	0	0	0	0	0	0	8	4	0	1	1	4.8		44.6	580	8	5.2	0	0	0	0	0	0	0	0	0	3	1	1	7	42	2	2	1000	1	0	0
16	0	1	2	0	1	0	0	3	Medium	1	0	0	0	0	0	0	0	0	11	4	1	1	1	4.6	26.2	39	10422	8	0.2	0	0	0	0	0	0	0	0	0	2	1	1	21	42	15	4	1000	0	0	0
17	0	1	1	2	1	1	0	5	High	1	0	1	0	1	1	0	1	1	28	0	0	1	0	9.1	26.6	33.6	11392	8	0	0	0	0	0	1	0	0	0	0	4	1	1	3	119		18	8450	0	0	0
18	0	1	1	2	1	0	0	4	Medium	1	0	0	0	0	1	0	0	0	4	4	1	0	1	10	24.5	36.1	544	8	3.8	0	0	0	0	0	0	1	0	0	3	1	1	46	46	23	8	1700	1	0	0
19	0	1	2	1	0	0	0	3	Medium	1	0	0	0	0	0	0	0	0	30	4	1	0	1	5.4	27.3	45	730	8	2.5	0	0	0	0	0	0	0	0	0	3	1	1	14	42	12	7	1360	1	0	0
20	0	1	1	2	1	0	0	4	Medium	1	1	1	0	0	1	1	0	0	2	4	1	0	1	13.3	23	42	3803	7	0	1	0	0	0	0	0	0	0	0	3	1	1	42	42	11	8	2220	1	0	1
21	0	1	2	2	1	0	0	5	High	1	0	1	0	0		1	0	0	7	4	1	0	1	10	23	21.7	23921	5.5	0	1	1	0	0	0	0	0	1	0	4	0	1	23	52	15	7	3300	0	0	0
22	0	1	0	1	0	0	1	2	Low	1	0	0	0	0	1	0	0	0	6	0	0	0	1	7.5	31.2	38.3	2901	8	0.6	0	0	0	1	0	0	0	0	0	2	1	1	12	46	4	4	860	0	0	0
23	0	1	1	1	0	0	0	2	Low	1	0	0	1	0		1	0	0	0	0	0	0	1	6	36.5		1181	8	9.4	0	1	0	1	0	0	0	0	0	4	1	1	14	42	5	4	1250	1	0	0
24	0	1	1	0	0	0	0	1	Low	1	0	0	0	0	0	1	0	0	30	4	1	1	1	3.6		39.3	885	7.5	2.7	0	0	0	0	0	0	0	0	0	3	0	1	20	26	4	4	1160	1	0	0
25	0	1	2	1	0	0	1	4	Medium	0	0	0	1	0	0	1	0	0	21	4	1	1	1	7.7	36.6	42	5655	7	0.4	0	0	0	1	0	0	0	0	0	4	1	1	12	42	3	3	1250	1	0	0
26	0	1	1	0	1	0	0	2	Low	1	0	0	0	0	0	1	0	0		4	0	0	1	4.9	22.2					1	1	1	0	0	0	0	0	0	3	1	1	14	27	4	3	300	1	0	0
27	0	1	0	0	1	0	1	2	Low	0	0	0	0	0	0	0	0	0	0	3	0	0	1	3.3	25.4	47.8	1439	8		0	0	0	0	0	0	0	0	0	3	1	1	9	41	3	3	700	0	0	0
28	0	1	2	1	1	0	0	4	Medium	0	0	0	0	0	0	0	0	0	6	4	0	0	1	5.1	21.9	48.4	1642	7		0	0	0	0	0	0	0	0	0	3	1	1	10	41	3	2	150	1	0	0
29	0	1	0	0	0	0	1	1	Low	0	0	0	0	0	0	0	0	0	15	2	0	0	1	2	42	48.3	434	8	6.2	0	0	0	0	0	0	0	0	0	3	1	1	13	52	7	6	920	0	0	0
30	0	1	1	1	0	0	0	2	Low	1	0	0	0	1	0	1	0	0	7	4	1	1	1	7.4	27.4	77.6	458	8	3.5	0	0	0	1	0	0	0	0	0	4	1	1	19	52	2	3	120	1	0	0
31	0	1	1	2	0	0	0	3	Medium	1	1	0	0	0	1	1	0	0	1	4	1	1	1	8.1		38.9	182	5	0.1	1	1	1	0	0	0	1	1	1	2	0		3		2	2	2700	0	0	0
32	0	1	1	1	0	0	0	2	Low	0	0	0	1	0	0	0	0	0	1	4	0	0	1	5.6	27.5	52.7	336	8	8.6	1	1	1	0	0	0	0	1	0	3	1		12	42	5	4	1200	0	0	0
33	0	1	1	1	0	1	0	3	Medium	1	1	0	0	0	1	1	0		4	2	0	0	0	6	31.3	29.2	1107	8	0.1	1	1	0	1	0	0	0	0	0	3	0		7	16	9	6	5600	0	0	0
34	0	1	0	0	0	0	1	1	Low	1	0	0	0	0	0	0	0	0	6	4	0	0	1	4.6	31.8	53.3	816	8	2.5	0	1	0	0	0	0	0	0	0	2	1	1			3	3	1100	0	0	0
35	0	1	1	1	0	0	0	2	Low	0	0	0	0	0	0	0	0	0	16	4	0	0	1	6.4		46.8	11081	7.5	0.4	1	1	1	0	0	1	0	0	0	5	1	1	9	42	10	6	1700	1	0	0
36	0	1	2	1	0	1	1	5	High	0	0	0	0	1	0	1	0	0	9	0	0	0	0	6.6	41.8	41.8	538	8	9.6	0	0	0	0	0	0	0	0	0	3	1		3	42	1	1	500	0	0	0
37	0	1	0	2	1	0	1	4	Medium	0	0	0	0	0	0	0	0	0	2	4	1	1	1	15.5	22.6	42	1372		0	1	0	0	1	0	0	0	0	0	4	1	1	26	42	16	5	450	1	0	0
38	0	1	2	0	1	1	1	5	High	1	0	0	0	0	0	0	0	0	20	4	1	0	0	3.4	20.2	49.9	425	9	4.8	0	1	0	0	0	0	0	0	0	2	1	1	17	42	5	4	370	0	0	0
39	0	1	0	1	0	0	1	2	Low	1	0	1	0	0	1	0	0	0	0	4	1	1	1	5.1	30.4	28.4	1395	7.5	3.3	0	1	0	0	0	0	1	0	0	3	0	1	21	43	15	9	2780	0	0	0
40	0	1	0	1	0	0	1	2	Low	1	0	0	0	0	0	0	0	0	6	4	0	0	1	5.3	35.7	55.1	888	7	2.5	0	0	0	0	0	0	0	0	0	2	1	1	11	42	7	4	500	1	0	0
41	0	1	1	2	0	0	1	4	Medium	0	0	0	0	1	0	1	0	0	8	4	0	0	1	11.1	27	45.6	1217	8	0	1	1	0	1	0	0	0	0	0	4	1		28	42	11	4	1300	1	0	0
42	0	1	1	1	0	1	0	3	Medium	0	0	0	1	0	0	1	0	0	0	4	0	0	0	6.6	33.1		9139	8	0.2	1	1	1	0	1	0	0	1	0	3	1		45	45	3	3	350	0	0	0
43	0	1	1	2	0	0	0	3	Medium	1	0	1	1	0	1	0	0	0	7	4	0	0	1	10.4		50.1	4442	8	0.1	0	0	0	0	0	0	0	0	0	4	1	1	6	50	6	5	1300	0	0	0
44	0	1	0	0	1	0	0	1	Low	0	0	0	0	0	0	0	0	0	10	0	0	0	1	3.2	23.3	8.9	1128			1	1	1	0	0	0	0	0	0	4	1	1	24	49	3	2	250	0	0	0
45	0	1	2	1	1	0	1	5	High	1		0	0	0	0	0	1	0	5	4	1	0	1	7.2	25	42.9	1363	7.5	1	0	0	0	0	0	0	0	0	0	2	1	1	7	35	4	3	140	1	0	0
46	0	1	1	2	1	0	0	4	Medium	0	0	0	0	1	0	0	0	1	15	4	1	1	1	9.1	23.1	37	13128	7		1	1	1	0	0	0	0	1	0	4	0	1	16	60	16	6	5300	0	0	0
47	0	1	1	1	1	0	1	4	Medium	1		0	0	0	1	1	0	0	4	2	0	0	1	7.9	25.5	47.6	589	8		0	0	0	0	0	0	0	0	0	3	1	1	11	43	5	3	2300	0	0	0
48	0	1	0	0	0	0	1	1	Low	1	0	0	0	0	1	0	0	0	1	4	1	0	1	2.6		52	559	8		0	0	0	0	0	0	0	0	0	3	1	0	6	47	6	3	1000	1	0	0
49	0	1	2	1	0	0	1	4	Medium	1	0	1	1	0	1	0	0	0	15	0	0	0	1	6	32.9	48.5	745	8	8	0	0	0	0	0	0	0	0	0	3	1	1	6	47	2	2	700	0	0	0
50	0	1	1	2	1	0	1	5	High	1	0	1	1	1	0	1	1	0	4	3	0	1	1	40.3	25.4	68	111	8	5.3	0	1	0	0	0	0	1	1	0	4	1		10	42	11	8	8150	0	1	0
51	0	1	2	2	1	0	1	6	High	0	0	0	0	0	0	0	0	0	2	4	1	0	1	13.2	26.5					1	1	0	0	1	0	0	1	0	3	0	0	29	60	3	2	310	0	0	0
52	0	1	0	2	0	0	0	2	Low	1	1	0	0	0	1	0	0	0	11	4	1	1	1	28.6		41.7	14731	7.5	0.1	0	0	0	1	0	0	0	0	0	3	1	1	13	46	4	3	800	0	0	0
53	0	1	2	1	0	0	0	3	Medium	1	1	1	1	0	1	0	0		0	4	0	0	1	5.4	30.7	53.2	692	7.5	4	1	1	0	0	0	0	1	0	0	4	1	1	7	25	6	5	2505	1	0	0
54	0	1	1	2	1	0	0	4	Medium	0	0	0	0	0	0	1	0	0	3	4	1	0	1	17.6	24.7	43.9	4645	8		0	0	0	0	1	0	0	0	0	4	1	1	10	52	18	9	1304	1	0	0
55	0	1	1	2	0	1	0	4	Medium	1	0	0	1	0	0	0	0	0	19	4	0	0	0	9.3	29.8	50.6	799	8	5.5	0	0	0	0	0	0	0	0	0	4	1	1	7	42	30	6	1550	1	1	0
56	0	1	0	2	1	0	0	3	Medium	1	0	0	0	1	1	0	0	1	5	4	0	0	1	10.9	18.9	29.1	3739	9	4.2	0	0	0	1	0	0	0	0	0	3	1	1	21	21	5	4	1000	0	1	0
57	0	1	1	0	0	0	1	2	Low	1	0	0	0	0	0	0	0	0	30	4	1	1	1	4.6	46	49.4	2600	7		1	0	0	0	0	0	0	0	0	2	1	1	10	42	7	4	1300	1	0	0
58	0	1	1	2	0	0	0	3	Medium	1	0	1	1	0	0	1	0	0	6	0	0	0	1	11.1	33.8	14.1	14839		0.3	1	1	1	0	0	0	0	0	0	2	1	1	14	45	8	7	1010	1	0	0
59	0	1	2	1	0	0	0	3	Medium	1		0	0	0	0	1	0	0	21	4	0	0	1	6	32.4	41.1	521	9	5.2	0	0	0	0	0	0	0	0	0	3	1	1	6	21	3	3	520	0	0	0
60	0	1	1	2	1	0	1	5	High	0	0	0	0	0	0	0	0	0	3	4	1	0	1	9.9	24.8	37.1	1087		6.1	0	0	0	1	0	0	0	0	0	3	1	1	11	44	6	6	2710	0	0	0
61	0	1	2	0	0	0	1	3	Medium	0	0	1	0	0	0	0	0	0	2	4	1	0	1	3.2		40.1	433	8	8.2	0	0	0	1	0	0	0	0	0	3	1	0	25	54	7	4	2000	0	0	0
62	0	1	0	0	0	0	1	1	Low	1	0	0	0	0	0	0	0	1	7	3	0	0	1	3.7		49	525	8	1.5	0	0	0	1	0	0	0	0	0	3	0	1	9	50	6	5	2500	0	0	0
63	0	1	0	0	0	0	1	1	Low	1	0	0	0	0	1	0	0	0	5	4	1	0	1	3.4		47.7	914	7.12		0	0	0	0	0	0	0	0	0	4	1	1	5	47	15	10	3650	1	0	0
64	0	1	1	0	0	1	0	2	Low	0	0	0	0	0	0	1	0	0	21	2	0	0	0	4.9		32.3	2782	8	0	0	1	0	0	0	0	1	0	0	3	1	1	9	38	12	5	1500	0	0	0
65	0	1	0	0	0	0	0	0	Low	1	0	0	0	0	1	0	0	0	15	2	0	0	1	4.4	44.9	57	890	7	0.1	0	1	0	0	0	0	0	1	0	4	1	1	7	181	5	4	1700	0	0	0
66	0	1	1	1	0	1	0	3	Medium	0	0	1	1	0	0	0	0	0	0	4	1	1	0	7.6		49.1	1694	7.5	0	1	1	0	0	0	0	0	1	0	4	1	1	10	10	5	3	1900	0	0	0
67	0	1	1	0	0	0	1	2	Low	1	0	0	0	0	1	0	0	0	4	4	0	0	1	3.7	32	51.6	2950	7.5	0.4	0	0	0	0	0	0	0	0	0	2	1	0	12	33	6	4	430	1	0	0
68	0	1	0	0	0	0	1	1	Low	0	0	0	0	0	0	0	1	0	4	0	0	0	1	3.6		57.2	276	8	5.5	0	0	0	0	0	0	0	0	0	3	0	1	7	31	2	2	1000	0	0	0
69	0	1	2	1	0	1	0	4	Medium	0	0	0	0	0	0	1	0	0	35	3	0	0	0	7.5	29.4					1	1	0	0	0	0	1	0	0	2	1		14	42	7	3	300	1	0	0
70	0	1	2	0	0	0	1	3	Medium	0	0	0	0	0	0	0	0	0	15	3	0	0	1	3.7	30.9	50.7	677	8	3.3	0	0	0	0	0	0	0	0	0	3	1	1	16	42	8	5	410	0	0	0
71	0	1	2	0	0	0	0	2	Low	1	0	0	0	0	0	0	0	0	14	0	0	0	1	2.7		44.2	5582	7.5		0	0	0	0	1	0	0	0	0	4	1		14	56	10	7	1550	0	0	0
72	0	1	0	0	0	0	1	1	Low	1	0	0	0	0	0	0	0	0	13	0	0	0	1	2.5		48.2	5032		0.2	0	1	1	0	0	0	0	0	0	3	1	1	7	43	4	4	1350	0	0	0
73	0	1	2	2	0	1	1	6	High	1		0	0	0		1	0	0	7	3	0	0	0	9.7	34	48.6	9755	8		0	1	0	1	0	0	0	0	0	3	0		0	42	5	3	1500	0	0	0
74	0	1	2	2	0	0	0	4	Medium	0	0	1	1	1	0	1	0	0	1	4	0	0	1	15	35.9	27.6	14823		0.1	0	0	0	1	0	0	0	0	0	4	1		12	46	4	3	720	0	0	0
75	0	1	1	1	0	0	1	3	Medium	1	0	0	0	0	0	0	0	0	2	2	0	0	1	6.7	29	41.8	863	7.5	1.6	0	0	0	0	0	0	0	0	0	2	1	1	17	47	7	4	1500	0	0	0
76	0	1	0	0	0	0	0	0	Low	1	0	0	0	0	0	0	0	0	2	4	1	0	1	3.6						0	0	0	1	0	0	0	0	0	3	1	1	14	42	3	3	1500	0	0	0
77	0	1	1	1	1	0	1	4	Medium	1		0	1	0	0	0	0	0	14	4	1	0	1	6.4	24.5	44.2	923	7	0	1	1	1	0	0	0	0	0	0	5	1	1	7	42	7	7	5550	0	1	0
78	0	1	0	0	0	0	0	0	Low	0	0	0	0	0	0	0	0	0	7	4	1	1	1	4.1	37.1	45.5	16007		0	1	0	0	0	0	0	0	0	0	3	1	1		42	4	3	500	0	0	0
79	0	1	0	1	0	0	0	1	Low	1	0	0	0	0	0	0	0	0	15	3	0	0	1	5		54	3900	8	1.2	0	0	0	0	0	0	0	0	0	3	1	1	10	42	6	7	760	1	0	0
80	0	1	1	0	1	0	0	2	Low	1	0	0	0	0	1	0	0	1	21	4	0	0	1	2.5	24.2	46	5834	8	0	0	0	0	0	0	0	0	0	0	2	1	1	39	84	3	2	150	1	0	0
81	0	1	1	0	0	0	0	1	Low	1	0	0	1	0	0	1	0	0		4	0	0	1	4.2	27	49.3	13918	7	0.1	1	1	0	1	0	0	0	0	0	3	1	1	6	40	7	4	1650	0	0	0
82	1	0	2	1	0	0	1	4	Medium	0	0	0	0	0	0	0	0	0	11	4	1	0	1	6		45	1112	7.5		1	1	1	0	0	0	0	0	0	2	1	0	4	29	15	4	420	0	0	0
83	1	0	1	0	1	0	0	2	Low	1	0	0	0	0	1	0	0	1	50	2	0	0	1	2.4	20	15.2		6	11.3	1	0	0	1	0	0	0	0	0	4	0	1	20	44	15	6	1620	1	0	0
84	1	0	0	0	1	0	0	1	Low	1	0	0	0	0	1	0	0	0	1	2	0	0	1	1.7	23.1	46.8				0	0	0	0	0	0	0	0	0	4	0	0	11	35	5	3	1501	0	1	0
85	1	0	2	2	0	0	0	4	Medium	1	0	1	0	0	0	0	0	0	2	0	0	0	1	9.2		50	2292		0.5	0	0	0	0	0	0	0	0	0	3	0	1	19	35	11	6	350	0	1	0
86	1	0	1	0	0	1	0	2	Low	0	0	0	0	0	0	0	0	0	13		0	0	0	3.2		45.9			4.7	1	1	0	0	1	0	0	1	0	5	1		13	22	8	5	1250	0	0	0
87	1	0	2	2	0	0	1	5	High	1	0	1	0	0	0	0	0	0	15	0	0	0	1	18.4		41	1883		5.1	1	0	0	0	0	0	0	0	0	4	0	1	19	56	13	4	1600	0	0	0
88	1	0	2	1	0	0	0	3	Medium	1	0	0	0	0	0	0	0	0	8	4	0	0	1	7.8		43	7515		4.1	0	0	0	0	0	0	0	0	0	3	0		50	50	7	3	675	1	0	0
89	1	0	0	0	1	0	1	2	Low	1	0	0	0	0	1	0	0	0	2	4	0	0	1	1.8	26.6	48	2288			0	0	0	0	0	0	0	0	0	4	1	1	36	53	16	9	1450	1	0	0
90	1	0	1	1	0	0	1	3	Medium	1	0	0	0	0	0	0	0	0	90	4	0	0	1	5.3		52.3	1897			0	0	0	0	0	0	0	0	0	4	1	0	15	46	5	3	680	1	0	0
91	1	0	1	0	0	0	1	2	Low	0	0	0	0	0	0	0	0	0	7	4	0	0	1	4.7		49.8				0	0	0	0	0	0	0	0	0	3	1	1	38	38	3	2	220	0	0	0
92	1	0	1	1	0	0	0	2	Low	0	0	0	1	0	0	0	0	0	2	0	0	0	1	8		44.4			0	1	1	1	0	0	0	0	1	0	3	1	1	18	50	2	2	150	1	0	0
93	1	0	0	0	0	0	0	0	Low	0	0	0	0	0	0	0	0	0	12	2	0	0	1	2.9		37	28682			1	1	1	0	0	0	0	1	0	2	1	1	32	49	19	6	1030	1	0	0
94	1	0	0	1	0	0	0	1	Low	0	0	0	0	0	0	0	0	0	1	1	1	1	1	5.3						1	1	0	0	0	0	0	1	0	2	0		7	25	3	2	450	0	0	0
95	1	0	0	2	1	0	0	3	Medium	0	0	0	0	0	0	0	0	0	15	1	0	0	1	8.5	21.7		NR		NR	1	1	0	0	1	0	0	1	0	4	1	1	10	79	34	12	2380	0	0	0
96	1	0	0	0	0	0	0	0	Low	1	1	0	0	1	1	1	0	0	120	0	0	0	1			51		7.61		0	0	0	0	0	0	0	0	0	4	0		6	50	20	10	2150	0	0	0
97	1	0	0	1	0	0	0	1	Low	0	0	0	0	0	0	0	0	0	4	4	1	0	1	6.1		50	4297	7		0	0	0	0	0	0	0	0	0	4	1	1	39	39	6	3	801	0	0	0
98	1	0	0	0	0	0	0	0	Low	1	0	0	0	0	0	0	0	0	15	0	0	0	1	2.5		42	4376		1.43	0	0	0	0	0	0	0	0	0	4	0	1	7	22	8	4	1451	0	0	0
99	1	0	0	0	0	0	0	0	Low	1	0	0	0	0	0	0	0	0	10	1	1	0	1	3.2	40	57.8	17064	7.5		0	0	0	0	0	0	0	0	0	3	1	1	15	55	5	3	500	0	0	0
100	1	0	2	2	1	0	0	5	High	0	0	0	1	0	0	1	0	0	21	4	0	0	1	10.5	15.2	47.3	17284			1	1	0	0	1	0	0	1	0	3	0	0	25	47	2	2	1001	0	0	0
101	1	0	2	0	1	0	1	4	Medium	0	0	1	0	0	0	0	1	0	30	0	0	0	1	4.7	24.6		904	7	0	1	1	0	0	1	0	0	1	0	4	1	0	16	111	91	11	2600	1	1	0
102	1	0	2	2	1	0	0	5	High	0	0	1	0	0	0	0	0	0	9		0	0	1	16.3	22.1	48	40209			1	1	0	1	0	0	0	0	0	4	0	0	49	49	1	1	70	0	0	0
103	1	0	1	0	0	0	0	1	Low	0	0	0	0	0	0	0	0	0	6	0	0	0	1	4.6		47				1	1	0	0	0	0	0	1	0	5	1	1	64	64	36	10	3071	0	0	0
104	1	0	1	2	1	0	0	4	Medium	1	0	0	0	0	1	1	0	0	3	2	0	0	1	8.2	23	48				1	1	1	0	0	0	0	0	0	3	1	1	12	60	10	5	1730	0	0	0
105	1	0	0	0	0	1	0	1	Low	0	0	0	0	0	0	0	0	0	25	2	0	0	0			44.8	10100		1.1	1	0	0	0	0	0	0	1	0	4	1	1	31	31	7	3	400	0	0	0
106	1	0	1	1	0	0	1	3	Medium	1	1	0	1	0	0	0	0	1	5	3	0	0	1	7.1		47.2	3884	7.03		0	0	0	0	0	0	0	0	0	4	0	1	17	45	9	5	875	0	0	0
107	1	0	0	0	0	0	0	0	Low	0	0	0	0	0	0	0	0	0	8	4	0	0	1	0.8						1	0	0	0	0	0	0	0	0	4	1	1	15	46	17	7	820	1	0	0
108	1	0	2	0	1	0	0	3	Medium	0	0	0	0	0	0	0	0	0	7	0	0	0	1	4.51	24					0	0	0	0	0	0	0	0	0	3	1	1	23	45	6	2	200	0	0	0
109	1	0	0	0	1	0	0	1	Low	0	0	0	0	0	0	0	0	0	11	2	0	0	1	1.7	23	44.4	39980		0.1	0	0	0	0	0	0	0	0	0	4	0	0	25	45	34	9	3726	0	0	0
110	1	0	2	1	0	0	0	3	Medium	1	0	1	0	0	0	0	0	0	180	1	0	0	1	5.7						1	1	1	0	0	0	0	1	0	4	1	0	31	40	7	4	450	0	0	0
111	1	0	0	2	0	0	1	3	Medium	0	0	0	0	0	0	0	0	0	3	4	0	0	1	12.6		47.2	14227	7	1	0	0	0	1	0	0	0	0	0	4	0	0	11	42	4	3	500	0	0	0
112	1	0	1	0	0	0	0	1	Low	1	0	0	0	0	0	0	0	0	9	1	0	0	1	3.7		40.6	1129		5	0	0	0	0	0	0	0	0	0	3	1	1	13	47	11	4	1020	1	0	0
113	1	0	1	1	0	0	0	2	Low	1	0	0	1	0	0	0	0	0	7	4	0	0	1	5.9		34	51946			1	1	1	0	0	0	0	0	0	4	1	1	11	44	1	1	451	1	0	0
114	1	0	1	0	0	0	1	2	Low	0	0	0	0	0	0	0	0	0	22	4	0	0	1	4.4		47.5	34061	7.26	0	0	0	0	1	0	0	0	0	0	4	1	1	32	85	14	5	1851	1	0	0
115	1	0	2	1	1	0	1	5	High	1	1	0	0	0	1	0	0	1	2	4	1	0	1	5.1	22	40	3932		0	0	0	0	0	0	0	0	0	0	2	1	0	46	46	2	2	570	0	0	0
116	1	0	0	0	0	0	0	0	Low	1	0	0	0	0	1	0	0	0	11	0	0	0	1	2.9		43				0	0	0	0	0	0	0	0	0	4	1	1				3	200	0	1	0
117	1	0	1	0	1	1	1	4	Medium	0	0	0	0	0	0	1	0	0	1	4	0	0	0	2.5	22.1	53.8	387	7.5		0	1	0	0	0	0	0	0	1	3	1	1	29	29	8	4	420	1	0	0
118	1	0	1	2	0	0	1	4	Medium	1	0	0	0	0	0	1	0	0	2	4	0	1	1	8.7		35.2	18429	7.04		0	0	0	1	0	0	0	0	0	4	1		13	44	5	4	1300	0	0	0
119	1	0	2	2	0	0	0	4	Medium	0	0	1	1	1	0	0	0	0	2	0	0	0	1	10.9		44.6	9821		1.4	1	1	1	0	0	0	0	0	0	4	1	1	36	70	26	7	1130	0	0	0
120	1	0	2	1	1	0	1	5	High	1	0	0	0	0	0	0	0	0	30	3	0	0	1	5.7	24.4	48.4	3819	7		0	0	0	0	0	0	0	0	0	3	1	0	18	48	8	3	550	0	0	0
121	1	0	2	2	0	0	1	5	High	1	0	0	0	0	0	0	0	0	10	3	0	0	1	10		59	1134	7.5		0	0	0	0	0	0	0	0	0	4	0	1	22	70	6	4	350	0	0	0
122	1	0	0	0	1	0	0	1	Low	1	0	0	0	0	1	0	0	0	3	4	0	0	1	3.5	22					1	0	0	0	0	0	0	0	0	4	0		15	32	12	3	1351	0	0	0
123	1	0	2	1	1	0	1	5	High	1	0	0	0	0	1	1	0	0	15	4	1	0	1	7.3	21.8	41				1	0	0	0	0	0	0	0	0	4	1	1	11	44	14	5	1350	0	0	0
124	1	0	0	0	0	0	0	0	Low	1	0	0	0	0	1	0	0	0	12	3	0	0	1	3.65		50	3984	7.5		0	0	0	0	0	0	0	0	0	2	0	0	15	50	22	8	2700	0	0	0
125	1	0	1	1	1	0	0	3	Medium	0	0	0	0	0	0	0	0	0	9	4	0	0	1	5.6	22.3	47.6	47125	7.5		0	1	0	0	0	1	0	0	0	3	0	1	23	50	10	4	750	0	0	0
126	1	0	1	0	1	0	0	2	Low	1	0	0	0	0	1	0	0	1	5	4	0	0	1	3.3	19	21.5	1370	7.5		1	1	0	1	1	0	0	0	0	4	0	1	20	46	2	2	1051	0	0	0
127	1	0	1	1	0	0	0	2	Low	1	0	0	0	0	1	0	1	0	8	4	0	0	1	5.8		39			0	0	0	0	0	0	0	0	0	0	4	1	1	14	51	29	10	2800	0	0	0
128	1	0	0	0	1	0	0	1	Low	1	0	0	0	0	1	0	0	0	4	3	0	0	1	2.2	22.1	44	1044			0	1	1	0	0	0	0	0	0	3	1	1	10	49	12	4	1490	1	0	0
129	1	0	1	1	1	0	0	3	Medium	1	0	0	1	1	1	0	0	1	45	0	0	0	1	7.2	18					1	1	0	0	0	0	1	0	0	5	1	1	57	57	3	3	1700	0	0	0
130	1	0	0	1	1	0	1	3	Medium	0	0	0	0	0	0	0	0	0	20	0	0	0	1	5	18	51.6	316		3.6	0	0	0	0	0	0	0	0	0	4	0	0	47	50	24	5	950	0	0	0
131	1	0	1	1	1	0	1	4	Medium	1	0	0	0	0	0	1	0	0	7	2	0	0	1	5.8	23	62.8	509			1	1	0	1	0	0	0	0	0	3	1	1			8	4	1600	0	0	0
132	1	0	1	0	0	0	0	1	Low	1	0	0	0	0	1	0	0	0	10	0	0	0	1	3.6		45	7438			1	1	0	1	0	0	0	0	0	4	1	0	20	59	20	6	4275	1	0	0
133	1	0	2	2	1	0	1	6	High	1	0	1	0	0	0	0	0	0	18	4	1	1	1	14.1	21	32	26068	8		1	0	0	1	0	0	0	0	0	3	0	0	49	49	5	3	1601	0	0	0
[truncated: 9 more columns]
